# Supplementary material for: Patient-Specific Assays Based on Whole-Genome Sequencing Data to Measure Residual Disease in Children With Acute Lymphoblastic Leukemia: A Proof of Concept Study
Source: Front Oncol. 2022 Jul 5;12:899325. doi: 10.3389/fonc.2022.899325 (PMC9296121; doi:10.3389/fonc.2022.899325)
Supplement: Supplementary file 4 [file Table_2.xlsx]

## Sheet: Blad1
Supplementary table 2
ALL genelist
Gene Symbol
ABL1	ABL2
AFF1	BCL2
BTG1	BCR
CDK6	CDKN2A
CDKN2B	CRLF2
CSF2RA	CSFR1
DDX6	DEK
DUX4	EBF1
EPOR	ERG
ETV6	HLF
IGH	IKZF1
IL3RA	JAK2
KMT2A	LMO1
LMO2	MECOM
MEF2D	MLLT3
MLLT10	MYC
NTRK3	NUP 98
NUP214	NUTM1
PAX5	PDGFRA
PDGFRB	RANBP2
RB1	RUNX1
STIL	TAL1
TCF3	TCRA
TCRB	TCRD
