# Supplementary material for: Patient-Specific Assays Based on Whole-Genome Sequencing Data to Measure Residual Disease in Children With Acute Lymphoblastic Leukemia: A Proof of Concept Study
Source: Front Oncol. 2022 Jul 5;12:899325. doi: 10.3389/fonc.2022.899325 (PMC9296121; doi:10.3389/fonc.2022.899325)
Supplement: Supplementary file 5 [file Table_3.xlsx]

## Sheet: Blad1
Supplementary table 3
Leukemic target copy number in one 20 ul ddPCR reaction with 1 ng PC gDNA input. Average CN per well, from three replicate reactions.
	Average target CN/ml (10-1)		Average target CN/ml (10-2)
Patient		Max estimated		Max estimated
1	19	58.5	1	5.85
2	22	55.8	3	5.58
3	7	24.6	<1	2.46
4	9	72	5	7.2
5	9	68.4	3	6.84
6	28	79.2	<1	7.92
